# Supplementary material for: A Randomised, Parallel-Group Study to Compare the Efficacy of 3% Phenothrin-Containing Jigger Lotion Versus Potassium Permanganate for Treatment of Tungiasis in Vihiga County, Kenya
Source: Trop Med Infect Dis. 2026 Feb 9;11(2):47. doi: 10.3390/tropicalmed11020047 (PMC12944936; doi:10.3390/tropicalmed11020047)
Supplement: Supplementary file 1 [file tropicalmed-11-00047-s001.zip]

Archive with 1 entries (1 files):
- tropicalmed-4107999-supplementary.xlsx
