# Supplementary material for: A Randomised, Parallel-Group Study to Compare the Efficacy of 3% Phenothrin-Containing Jigger Lotion Versus Potassium Permanganate for Treatment of Tungiasis in Vihiga County, Kenya
Source: Trop Med Infect Dis. 2026 Feb 9;11(2):47. doi: 10.3390/tropicalmed11020047 (PMC12944936; doi:10.3390/tropicalmed11020047)
Supplement: Supplementary file 1 [file tropicalmed-11-00047-s001.zip › tropicalmed-4107999-supplementary.xlsx]

## Sheet: Table S1
	Supplementary
	Table S1. Number and proportion of dead fleas after treatment with absolute cure-rate difference and odds ratio
			Number of dead fleas
	Treatment	Total No. analysed	By day 1	By day 4	By day 7	By day 10	By day 14	Cure rate by 4th day	95% CI		Absolute cure-rate difference (95% CI)	Cure rate by 7th day	95% CI		Absolute cure-rate difference (95% CI)	Cure rate by 10th day	95% Confidence interval		Absolute cure-rate difference (95%CI)	Cure rate by 14th day	95% CI		Absolute cure-rate difference (95% CI)
	KMnO4	213	0	2	25	94	148	0.00938967	-0.00356251	0.0223419	10.7% (5.0-16.4%)	0.117371	0.0741458	0.160596	10.0% (1.6-18.3%)	0.441315	0.37463	0.507999	0.84% (-10.0-11.7%)	0.694836	0.632995	0.756676	1.8% (-8.1-11.8%)
	One-dose Jigger Lotion	129	0	15	28	58	92	0.116279	0.0609607	0.172		0.217054	0.145915	0.288194		0.449612	0.363767	0.535457		0.713178	0.635129	0.791227
								p<0.01*; chi-square test				p=0.013*; chi-square test				p=0.88; chi-square test				p=0.72 by chi-square test
								Odds ratio	95% CI			Odds ratio	95% CI			Odds ratio	95% CI			Odds ratio	95% CI
								13.8816	3.11949	61.7723		2.08475	1.15444	3.76476		1.03416	0.666	1.605		1.09204	0.675571	1.765
	Two-dose Jigger Lotion	73	0	0	6	31	49	0	n.a.	n.a.		0.0821918	0.019	0.145		0.424658	0.311267	0.538048		0.671233	0.563	0.01
	Sum	415	0	17	59	183	289	0.0409639	0.0218939	0.0600338		0.142169	0.108569	0.175768		0.440964	0.393194	0.488734		0.696386	0.652145	0.740626

## Sheet: Table S2
	Supplementary
	Table S2. Number and proportion of foot with itching by treatment
			Number of foot with itching
	Treatment	Total no. recruited	Day 1 Pre-treatment			Day 1 Post-treatment			Day 4			Day 7			Day 10			Day 14
			only a little	quite a lot	very much	only a little	quite a lot	very much	only a little	quite a lot	very much	only a little	quite a lot	very much	only a little	quite a lot	very much	only a little	quite a lot	very much
	Foot treated with KMnO4	79	54	13	0	50	1	0	59	8	0	27	9	0	45	4	0	37	1	0
	Foot treated with one-dose Jigger Lotion	51	31	11	0	30	1	0	36	7	0	25	2	0	22	2	0	25	1	0
	Foot treated with two-dose Jigger Lotion	28	24	2	0	18	0	0	24	0	0	9	1	0	15	1	0	9	0	0
	Sum	158	109	26	0	98	2	0	119	15	0	61	12	0	82	7	0	71	2	0
		Proportion of foot with itching (quite a lot & very much)
	Treatment	Day 1 Pre-treatment	Day 1 Post- treatment	Day 4			Day 7								Day 10			Day 14
		severe rate	severe rate	severe rate	95% CI		severe rate	95% CI		Absolute risk difference (95% CI)		Relative risk reduction	Relative risk ratio (95% CI)		severe rate	95% CI		severe rate	95% CI
	Foot treated with KMnO4	0.164557	0.0126582	0.101266	0.0347401	0.167792	0.113924	0.0438615	0.183987	KMnO4 vs JL1 7.5% (-1.3-16.3%) p=0.135	KMnO4 vs JL2 7.8% (-2.0-17.6%) p=0.221	0.658	KMnO4 vs JL1 2.9 (0.4- 20.0)	KMnO4 vs JL2 3.2 (0.3-33.8)	0.0506329	0.00228518	0.0989806	0.0126582	-0.0119944	0.0373108
	Foot treated with one-dose Jigger Lotion	0.215686	0.0196078	0.137255	0.0428105	0.231699	0.0392157	-0.0140581	0.0924895						0.0392157	-0.0140581	0.0924895	0.0196078	-0.0184449	0.0576606
	Foot treated with two-dose Jigger Lotion	0.0714286	0	0	0	0	0.0357143	-0.0330243	0.104453						0.0357143	-0.0330243	0.104453	0	0	0
	Sum	0.164557	0.0126582	0.0949367	0.0492296	0.140644	0.0759494	0.0346411	0.117258						0.0443038	0.0122184	0.0763892	0.0126582	-0.00477379	0.0300902

## Sheet: Table S3
	Supplementary
	Table S3. Number and proportion of foot with pain by treatment
			Number of foot with pain
	Treatment	Total no. recruited	Day 1 Pre-treatment			Day 1 Post-treatment			Day 4			Day 7			Day 10			Day 14
			only a little	quite a lot	very much	only a little	quite a lot	very much	only a little	quite a lot	very much	only a little	quite a lot	very much	only a little	quite a lot	very much	only a little	quite a lot	very much
	Foot treated with KMnO4	79	39	3	0	29	1	0	48	5	0	13	9	0	28	2	0	38	1	0
	Foot treated with one-dose Jigger Lotion	51	30	2	0	22	1	0	29	4	0	15	2	0	11	2	0	26	1	0
	Foot treated with two-dose Jigger Lotion	28	8	1	0	10	0	0	16	0	0	3	1	0	6	1	0	9	0	0
	Sum	158	77	6	0	61	2	0	93	9	0	31	12	0	45	5	0	73	2	0
		Proportion of foot with pain (quite a lot & very much)
	Treatment	Day 1 Pre-treatment	Day 1 Post-treatment	Day 4			Day 7								Day 10			Day 14
		severe rate	severe rate	severe rate	95% Confidence interval		severe rate	95% Confidence interval		Absolute risk difference (95% CI)		Relative risk reduction	Relative risk ratio (95% CI)		severe rate	95% CI		severe rate	95% CI
	Foot treated with KMnO4	0.0379747	0.0126582	0.0632911	0.00959831	0.116984	0.113924	0.0438615	0.183987	KMnO4 vs. JL1 7.5% (-1.3-16.3%) p=0.135	KMnO4 vs. JL2 7.8% (-2.0-17.6%) p=0.221	0.658	KMnO4 vs. JL1 2.9 (0.4- 20.0)	KMnO4 vs JL2 3.2 (0.3-33.8)	0.0253165	-0.00932338	0.0599563	0.0126582	-0.0119944	0.0373108
	Foot treated with one-dose Jigger Lotion	0.0392157	0.0196078	0.0784314	0.00464439	0.152218	0.0392157	-0.0140581	0.0924895						0.0392157	-0.0140581	0.0924895	0.0196078	-0.0184449	0.0576606
	Foot treated with two-dose Jigger Lotion	0.0357143	0	0	0	0	0.0357143	-0.0330243	0.104453						0.0357143	-0.0330243	0.104453	0	0	0
	Sum	0.0379747	0.0126582	0.056962	0.0208223	0.0931017	0.0759494	0.0346411	0.117258						0.0316456	0.00434943	0.0589417	0.0126582	-0.00477379	0.0300902
